# Supplementary material for: Combining 16S Sequencing and qPCR Quantification Reveals Staphylococcus aureus Driven Bacterial Overgrowth in the Skin of Severe Atopic Dermatitis Patients
Source: Biomolecules. 2023 Jun 23;13(7):1030. doi: 10.3390/biom13071030 (PMC10377005; doi:10.3390/biom13071030)
Supplement: Supplementary file 1 [file biomolecules-13-01030-s001.zip]

Archive with 1 entries (1 files):
- biomolecules-2392848-supplementary.pdf
